# Supplementary material for: The Biological Properties of the Essential Oil from the Jordan Accession of Phagnalon sinaicum Bornm. & Kneuck
Source: Plants (Basel). 2023 Nov 28;12(23):4007. doi: 10.3390/plants12234007 (PMC10708455; doi:10.3390/plants12234007)
Supplement: Supplementary file 1 [file plants-12-04007-s001.zip]

Archive with 1 entries (1 files):
- plants-2727139-supplementary.pdf
